# Supplementary material for: Evaluation of GnRH antagonist pretreatment before ovarian stimulation in a GnRH antagonist protocol in normal ovulatory women undergoing IVF/ICSI: a randomized controlled trial
Source: Reprod Biol Endocrinol. 2021 Oct 12;19:158. doi: 10.1186/s12958-021-00836-8 (PMC8507211; doi:10.1186/s12958-021-00836-8)
Supplement: Supplementary file 1 — Additional file 1: Additional Table 1. Changes in hormones at different time points. [file 12958_2021_836_MOESM1_ESM.xlsx]

## Sheet: Sheet1
Additional Table 1 Changes in hormones at different time points
Grouping	study groupa	control groupa	p-valueb
Enter cycle day
FSH(IU/L)	6.3(5.7-7.8)	6.3(5.6-7.3)	0.595
LH(IU/L)	4.1(3.1-6.5)	4.3(2.9-6.9)	0.832
E2(ng/L)	28.5(20.8-40.4)	33.0(22.4-45.0)	0.19
P(ug/L)	0.2(0.2-0.3)	0.2(0.2-0.3)	0.663
Start stimulation day
FSH(IU/L)	7.0(6.0-8.5)	6.3(5.6-7.3)	0.009
LH(IU/L)	4.4(2.7-6.2)	4.3(2.9-6.9)	0.812
E2(ng/L)	22.0(12.2-33.8)	33.0(22.4-45.0)	<0.001
P(ug/L)	0.2(0.1-0.3)	0.2(0.2-0.3)	0.005
Antagonist addition day
FSH(IU/L)	14.5(11.7-18.6)	13.8(11.5-17.2)	0.669
LH(IU/L)	4.7(2.3-7.9)	2.5(1.5-5.8)	0.001
E2(ng/L)	671.0(474.5-1000.0)	781.0(530.8-1025.5)	0.317
P(ug/L)	0.3(0.2-0.4)	0.3(0.2-0.5)	0.913
LH rises ,n,(%)c	9/68(13.2)	5/68 (7.4)	0.259
P rises ,n,(%)d	1/68（1.5）	0	0.316
HCG trigger day
FSH(IU/L)	13.3(10.9-17.8)	13.6(11.3-17.3)	0.984
LH(IU/L)	3.5(2.5-6.1)	2.1(1.1-3.5)	<0.001
E2(ng/L)	2659.0(1862.0-3359.2)	2251.5(1421.5-3100.5)	0.069
P(ug/L)	0.6(0.4-0.9)	0.6(0.4-0.8)	0.719
Note:a Data are presented as median and inter quartile range(IQR)
b statistical method using Mann-Whitney test
cLH>10 IU/L,
dP>1.5 ug/L
