# Supplementary material for: Evaluation of GnRH antagonist pretreatment before ovarian stimulation in a GnRH antagonist protocol in normal ovulatory women undergoing IVF/ICSI: a randomized controlled trial
Source: Reprod Biol Endocrinol. 2021 Oct 12;19:158. doi: 10.1186/s12958-021-00836-8 (PMC8507211; doi:10.1186/s12958-021-00836-8)
Supplement: Supplementary file 2 — Additional file 2: Additional Table 2. Comparison of follicular development characteristics. [file 12958_2021_836_MOESM2_ESM.xlsx]

## Sheet: Sheet1
Additional Table 2 Comparison of follicular development characteristics
Grouping	study group（n=68）	control group（n=68）	p–valueb
Start cycle day
Mean follicular size（mm）	4.4 ±0.8	4.5 ±0.9	0.6
Maximum diameter of follicle (mm)	6.5± 1.8	6.2 ±1.4	0.5
CVa of follicular sizesa	0.1±0.1	0.1 ±0.1	0.7
The day of stimulation started
Mean follicular size（mm）	4.6 ±0.8	4.5 ±1.1	0.072
CV of follicular sizesa	0.1 ±0.1	0.1 ±0.1	0.2
Maximum diameter of follicle (mm)	6.5 ±1.7	6.5 ±1.7	0.7
Day of antagonist addition after GN started
Stimulation length（day）c	4.9±0.9	5.0±0.8	0.621
Mean follicular size（mm）	9.9 ±1.4	10.5 ±1.6	0.042
Follicle VC of all follicles	0.2 ±0.1	0.2 ±0.1	>0.900
Mean size of follicle≥10mm (mm)	11.7 ±1.2	11.5 ±0.8	>0.900
Maximum diameter of follicle (mm)	13.2 ±1.9	13.8 ±2.0	0.087
HCG Trigger Day
Mean follicular size（mm）	14.7 ±1.1	14.8 ±1.2	>0.900
Follicle VC of all follicles	0.2 ±0.1	0.2 ±0.1	0.3
Mean size of follicle≥10mm (mm)	16.6 ±0.7	16.6 ±0.7	0.5
Maximum diameter of follicle (mm)	19.2 ±0.9	19.2 ±1.0	0.86
Note:Data are presented as the mean±SD,
aCV- coefficient of variation,
b statistical method: Wilcoxon rank-sum test; Fisher's exact test,
cStimulation length means the Gn stimulation days on the day of antagonist addition after Gn started
